# Supplementary material for: Relative effectiveness of medications for opioid-related disorders: A systematic review and network meta-analysis of randomized controlled trials
Source: PLoS One. 2022 Mar 31;17(3):e0266142. doi: 10.1371/journal.pone.0266142 (PMC8970369; doi:10.1371/journal.pone.0266142)
Supplement: S5 Table — (XLSX) [file pone.0266142.s006.xlsx]

## Sheet: Sheet1
First Author	Year	Journal	Funding	Eligibility	Treatment Regimen (per day)
Ahmadi	2003	Journal of Substance Abuse Treatment	Shiraz University of Medical Sciences Internal Funds	Men with daily use of heroin for at least 6 months, meeting the Diagnostic and Statistical Manual of Mental Disorders (4th edition) criteria for opioid dependence, with a score of <7 on interviewer severity rating of the psychiatric problem scale of the Addiction Severity Index (range 0–9), without other serious medical condition (e.g., cancer, severe liver cirrhosis, or severe heart failure), wi…	BUP: 1, 3, 8 mg sublingual MET: 30 mg
Ahmadi	2003	European Journal of Clinical Investigation	Not mentioned	Men with daily use of injection buprenorphine for at least 6 months, meeting the Diagnostic and Statistical Manual of Mental Disorders (4th edition) criteria for opioid dependence (American Psychiatric Association, 1994), without a serious medical condition (e.g. severe heart failure, severe liver cirrhosis or cancer), without a diagnosis of alcohol dependence, and who had not been prescribed ant…	BUP: 5 mg MET: 50 mg NTX: 50 mg
Ahmadi	2003	German Journal of Psychiatry	Not mentioned	Men with daily use of injection buprenorphine for at least 6 months, meeting the Diagnostic and Statistical Manual of Mental Disorders (4th edition) criteria for opioid dependence (American Psychiatric Association, 1994), without a serious medical condition (e.g. severe heart failure, severe liver cirrhosis or cancer), without a diagnosis of alcohol dependence, and who had not been prescribed ant…	BUP: 4 mg MET: 40 mg
Beck	2014	Addiction	Mundipharma GesmbH	Independent adults (age ≥18 years) participating in a methadone maintenance programme for ≥26 weeks with a permanent residence, with a diagnosis of opioid-dependence according to the Diagnostic and Statistical Manual of Mental Disorders, 4th edition, text revision Other inclusion criteria were: methadone dose of ≥50 mg/day at time of inclusion, capability to act responsibly and no intention of do…	Flexible dose study (mean) SROM: 791 mg MET: 103 mg
Bickel	1988	Clinical Pharmacology & Therapeutics	Not mentioned	Exclusion: Presence of psychiatric, hepatic, or cardiovascular diseases	Flexible (Weeks 1-3, 4-7, 8-13) BUP: 2 mg, dose reduction, placebo MET: 30 mg, dose reduction, placebo
Cameron	2006	International Journal of Pharmacy Practice	Chief Scientist’s Office of the Scottish Executive and NHS Grampian	Inclusion: Adults over age 18 Exclusion: Pregnancy, lactation, presence of chronic mental or medical illnesses	BUP: 2-4 mg MET: 20-40 mg
Clark	2006	MD Thesis Submitted to the University of Melbourne	Not mentioned	Inclusion: Adults over 18 in MET maintenance treatment for heroin dependence for at least 6 weeks with a stable methadone dose between 20mg and 100mg per day Exclusion: Pregnancy; lactation; dependence on psychoactive substances other than opiates, nicotine, caffeine, or cannabis; unstable medical or psychiatric conditions	SROM: 321 mg (initiation), 328 mg (stabilization) MET: 52 mg (prior to transfer to SROM), 53 mg (after transfer from SROM)
Comer	2006	Archives of General Psychiatry	NIDA	Inclusion: Adults between 18-59 Exclusion: Pregnancy, lactation, psychiatric disorders	NTX: 192 mg and 384 mg
Cornish	1997	Journal of Substance Abuse Treatment	NIDA	Federal probationers or parolees	NTX: Started with 25 mg, stabilized at 100-150 mg SoC: Counselling
Coviello	2010	American Journal on Addictions	NIDA	Inclusion: Adults between 18-55 who were under legal supervision in the community, were in good general health as determined by a complete physical examination and laboratory tests, and had been assigned to probation/parole for a minimum of 6 months Exclusion: Pregnancy, lactation, alcohol dependence, psychiatric disorders, abnormalities in hematology, chronic illnesses, chronic pain	NTX: 300 mg a week TAU: Psychosocial treatment
Cropsey	2011	Drug and Alcohol Dependence	NIDA	Adult women who met criteria for opioid dependence in the one year prior to entering treatment, interest in treatment for opioid dependence, no contraindications for buprenorphine (e.g., not prescribed opiates for a chronic pain condition), due to be released from residential treatment within the month, returning to the community (e.g., not going to jail or a half-way house that would not allow t…	BUP: Dose escalation starting from 2 mg - Target dose: 8 mg
Curran	1976	NIDA Research Monograph	NIDA	Inclusion: Parolees or probationers - No other eligibility criteria specified	NTX: 6 days a week for 2 months and 3x/week thereafter - Dose regimen not specified
D'Onofrio	2015	Journal of American Medical Association	NIDA	Inclusion: Adults 18 or older Exclusion: Presence of medical or psychiatric conditions that required hospitalization, or required opioid medication for a pain condition	BUP: ED initiated but take-home SoC: Referral to addiction treatment services
Dunlop	2017	Drug and Alcohol Dependence	NSW Ministry of Health	Inclusion: Adults 18 or older who used heroin at least 20 out of past 28 days Exclusion: Pregnancy, lactation, presence of other substance dependence conditions, medical or psychiatric conditions	BNX: Target dose of 16-24 mg (32 mg max)
Eder	2005	Addiction	Mundipharma GesmbH	Inclusion: Adults between 19-60 Exclusion: Presence of psychiatric and somatic illnesses, concurrent substance use problems, pregnancy, or lactation	SROM: Start with 200 mg - Dose escalation to 440, 600, and 800 mg MET: Start with 40 mg - Dose escalation to 70, 85, and 100 mg
Fischer	1999	Addiction	Austrian National Bank Fund	Inclusion: Adults between 18-45 Exclusion: Presence of substance dependence, psychiatric illnesses, and somatic conditions	BUP: 2 mg or 8 mg sublingual tablets (8 mg max) MET: 80 mg (max daily dose)
Fudala	2003	New England Journal of Medicine	NIDA	Inclusion: Adults between 18-59 Exclusion: Pregnancy, lactation, Axis I psychiatric diagnoses, liver enzyme levels higher than 3x the upper limit of normal, use of MET or NTX within 14 days before enrolment	BUP: BNX (16 mg/4 mg) or BUP 16 mg only
Gruber	2008	Drug and Alcohol Dependence	NIDA	Inclusion: Adults between 21-59 with latent TB infection Exclusion: Pregnancy, HIV, active liver disease or aspartate transaminase (AST) greater than three times the upper limit of the normal range	MET: 6 months MET maintenance program (60-90 mg/day) with 6 weeks of tapering and standard/minimal counselling TAU: 21-day methadone detoxification program with no maintenance treatment
Guo	2001	Hong Kong Journal of Psychiatry	Not mentioned	Inclusion: Patients between 16-45 Exclusion: Patients already receiving opioid treatment, presence of severe physical or mental illnesses	NTX: 50 mg
Haight	2019	Lancet	Indivior	Inclusion: Adults between 18-65 Exclusion: Presence of substance and alcohol use disorders	BUP: 300 mg Placebo: Volume matched
Hollister	1978	Archives of General Psychiatry	NIDA	Men over age 18, with opiate dependence based on (1) a verified history of past or current opiate dependence, (2) symptoms or signs of opiate withdrawal, (3) presence of opiates in urine, or (4) current treatment in a methadone maintenance program, without chronic or severe physical or psychiatric problems requiring continuing medication or impairing their ability to attend the clinic, and withou…	NTX: Graduated dose 6x weekly (50 mg M-F and 100 mg Sat) After Week 8: 3x weekly (100-150 mg)
Jarvis	2019	Drug and Alcohol Dependence	NIDA	Inclusion: Adults between 18-65 who used heroin at least 21 of the past 30 days Exclusion: Presence of psychiatric illnesses, pregnancy, lactation, allergy to naltrexone	NTX: 350 mg (oral), extended-release UC: Incentives in therapeutic workplace
Johnson	1992	Journal of American Medical Association	NIDA	Inclusion: Adults between 21-50 with two or more episodes of heroin use per day Exclusion: Pregnancy, acute or chronic medical conditions, psychatric illnesses	BUP: 8 mg MET: 20 mg or 60 mg
Johnson	1995	Drug and Alcohol Dependence	US Public Health Service	Inclusion: Adults between 18-50 Exclusion: Presence of medical and psychiatric illnesses, pregnancy, chronic medications	BUP: 2 mg or 8 mg
Johnson	2000	New England Journal of Medicine	NIDA	Inclusion: Adults between 21-55 Exclusion: Presence of medical or psychiatric illnesses requiring long-term medication, pregnancy	BUP: 16-32 mg, 3x week MET: 60-100 mg
Kakko	2003	Lancet	NIDA Swedish Medical Council	Inclusion: Adults older than 20 Exclusion: Patients on MET maintenance treatment; codependence on alcohol, amphetamine, cannabinoids, and benzodiazepines; neurological disorder; dementia; cognitive impairment; psychosis; any other psychiatric or somatic disorder	BUP: 8 mg at least 8 hours after the last heroin intake
Kakko	2007	American Journal of Psychiatry	Swedish National Drug Policy Coordinator Stockholm County Schering-Plough Sweden	Inclusion: Adults older than 20 Exclusion: Psychiatric illnesses, severe medical conditions, pregnancy	BUP: 8 mg increments up to 32 mg/day MET: 10 mg increments up to 120 mg/day
Kamien	2008	Heroin Addiction & Related Health Problems	NIDA	Inclusion: Adults over 18 Exclusion: Psychiatric illnesses, serious medical illnesses	BNX: 8 mg BUP/2 mg NX and 16 mg BUP/4 mg NX MET: 45 mg and 90 mg
Kinlock	2009	Journal of Substance Abuse Treatment	NIDA	Inclusion: Inmates upon release Exclusion: Renal failure, liver failure, pending/unadjudicated charges, pending parole hearing	MET: 5 mg (initiation) with increase by 5 mg every eighth day up to a target dose of 60 mg TAU: Counselling
Korthuis	2021	Lancet HIV	NIDA	Inclusion: Adults over 18 with HIV Exclusion: Hypersensitivity to BNX, serious medical or psychiatric illnesses, pregnancy, lactation	BNX: 15.9 mg (on averge at 12 months) MET: 132.7 mg (on average at 12 months)
Kosten	1993	Journal of Nervous and Mental Disease	NIDA	Inclusion: At least a 1-year history of opioid abuse prior to treatment	BUP: 2 mg or 6 mg MET: 35 mg or 65 mg
Kristensen	2005	Tidsskrift for Den norske legeforening	Norwegian Ministry of Social Affairs and Health	Inclusion: Adults over 25 with at least 10 years of intravenous opioid abuse Exclusion: Pregnancy	BUP: 16 mg MET: 80-160 mg
Krook	2002	Addiction	Norwegian Ministry of Social Affairs and Health	Inclusion: Adults over 25 with at least 10 years of heroin injection Exclusion: Pregnancy, serious illnesses	BUP: 16 mg except double dose on Saturday and no dose on Sunday
Krupitsky	2004	Journal of Substance Abuse Treatment	US NIH US Department of Veterans Affairs	Inclusion: Adults between 18-40 Exclusion: Psychiatric illnesses, chronic illnesses, cognitive impairment, legal charges with impending incarceration	NTX: 50 mg
Krupitsky	2006	Journal of Substance Abuse Treatment	NIH Department of Veterans Affairs	Inclusion: Adults between 18-40 Exclusion: cognitive impairment; schizophrenia; paranoid, bipolar, or seizure disorder; advanced neurological, cardiovascular, renal, or hepatic disease; active tuberculosis or current febrile illness; legal charges with impending incarceration	NTX: 50 mg
Krupitsky	2011	Lancet	Alkermes	Inclusion: Adults over 18 completing inpatient opioid detoxification Exclusion: Pregnancy, lactation, serious medical conditions, psychiatric illnesses, people under justice system coercion (i.e., parole or probation, or pending legal proceedings with potential for incarceration)	NTX: Extended-release naltrexone (380 mg)
Krupitsky	2012	Archives of General Psychiatry	NIDA	Inclusion: Adults between 18-40 Exclusion: Psychiatric illnesses, chronic illnesses, pregnancy	NTX: Implant (1000 mg), oral (50 mg)
Krupitsky	2013	Drug and Alcohol Dependence	NIH	Inclusion: Adults between 18-50 Exclusion: Clinically significant cognitive impairment; schizophrenia; major depression, bipolar or seizure disorder; advanced neurological, cardiovascular, renal, or hepatic disease; active tuberculosis or current febrile illness; a significant laboratory abnormality such as severe anemia, unstable diabetes, or liver function tests > 3× above normal; legal charges…	NTX: 50 mg
Lee	2015	Addiction	NYU School of Medicine Center of Excellence Seed Grant	Inclusion: Adults older than 18 incarcerated in NYC jails, not on MET or BUP treatment Exclusion: Serious medical or psychiatric illnesses, pregnancy	NTX: 380 mg intramuscular injection TAU: No medication treatment (similar to usual care conditions)
Lee	2016	New England Journal of Medicine	NIDA	Inclusion: Adults between 18-60 Exclusion: Other drug or alcohol dependencies, serious somatic or psychiatric illnesses, pregnancy, lactation	NTX: 380 mg injected every 4 weeks TAU: Counselling
Lee	2018	Lancet	NIDA Clinical Trials Network	Exclusion: Presence of serious medical, psychiatric, or substance use disorders, allergy to NTX or BNX, pregnancy, lactation	NTX: 380 mg BNX: 8-24 mg/day (higher or lower as clinically indicated)
Lerner	1992	Israel Journal of Psychiatry and Related Sciences	Not mentioned	Newly abstinent patients after opioid detoxification in housing projects	NTX: Dose escalation starting from 12.5 mg (max 150 mg per day)
Ling	1996	Archives of General Psychiatry	NIDA	Inclusion: Adults between 18-65 Exclusion: Dependence on other drugs or alcohol, acute hepatitis or medical conditions that contraindicate participation, pregnancy, lactation	BUP: 8 mg MET: 30 mg or 80 mg
Ling	2010	Journal of American Medical Association	Titan Pharmaceuticals	Inclusion: Adults between 18-65 Exclusion: Current dependence on psychoactive substances other than opioids or nicotine, chronic pain that requires opioid treatment, select biomarker levels above normal level, pregnancy	BUP: 4 BUP implants (80 mg each) Placebo: 4 placebo implants
Lintzeris	2004	American Journal on Addictions	Not mentioned	Inclusion: Adults over 18 Exclusion: Pregnancy, lactation	BUP: Flexible dose study using 2 mg or 8 mg sublingual Subutex tablets MET: Dose, frequency of review, and participation in counselling was tailored for each individual patient
Madlung-Kratzer	2009	Addiction	Mundipharma GesmbH	Inclusion : Adults over 18 who had received maintenance treatment with methadone or morphine Exclusion: Clinically significant somatic illnesses, psychiatric illnesses, contraindications to methadone or morphine	An 8:1 SROM:MET ratio, starting dose and reduction based on previous maintenance dose SROM: 800-960 mg, 630-800 mg, 480-630 mg, and 320-480 mg MET: 100-120 mg, 80-100 mg, 60-80 mg, and 40-60 mg
Magura	2009	Drug and Alcohol Dependence	NIDA	Inclusion: Inmates between 18-65 Exclusion: Current treatment with methadone, psychotic symptoms, HIV, inability to complete an English interview	BUP: Initiation 4-8 mg, escalation up to 32 mg MET: Initiation 30 mg, escalation up to 70 mg
Mattick	2003	Addiction	Commonwealth Department of Health and Ageing New South Wales Department of Health South Australian Department of Health National Drug and Alcohol Research Centre	Inclusion: Adults over 18 Exclusion: Pregnancy, lactation, acute medical conditions, currently using anticonvulsant or antipsychotic medications	Flexible dose study BUP: 5.2-11.2 mg over 13 weeks MET: 34.4-57.3 mg over 13 weeks
Mokri	2016	Addiction	NIDA State of Connecticut, Department of Mental Health and Addiction Services	Inclusion: volunteers meeting DSM-IV-TR criteria for opioid dependence Exclusion: concurrent dependence on alcohol or drugs, psychiatric illnesses, severe medical problems, elevation of liver enzymes greater than 3x normal	Flexible dose study NTX: 50-150 mg BNX: 8-48 mg
Neri	2005	Psychopharmacology	Not mentioned	Exclusion: concurrent dependence on alcohol or drugs, psychiatric illnesses	BUP: 32.4 mg +/- 2.8 mg MET: 100 mg
Neumann	2013	Journal of Addictive Diseases	NIDA	Inclusion: Adults older than 18 with chronic non-malignant joint or spine pain Exclusion: Homeless, placed on parole, psychiatric illnesses, QT prolongation, contraindication to BUP or MET, pregnancy	BNX: Gradually increasing dose from 8/2 mg to 16/4 mg MET: 20-60 mg divided 3-4 times daily
Neumann	2020	Journal of Addictive Diseases	NIH	Inclusion: Adults between 18-64 with post-surgical chronic non-malignant back pain and failed back surgery syndrome Exclusion: Lack of medication monitor, medically unstable, member of a vulnerable population (e.g., prisoner)	BNX: 8/2-16/4 mg divided 2-4 times daily MET: 30-60 mg divided 3-4 times daily
Newman	1979	Lancet	Hong Kong Lotteries Fund	Male between ages 22-58 with absence of past or present cases of major psychiatric or medical illnesses	MET: 30-130 mg (mean: 97 mg)
Oliveto	1999	Archives of General Psychiatry	NIDA	Exclusion: History of psychosis, current alcohol or sedative dependence, current suicidal tendancy, pregnancy, lactation, notable medical conditions, illiteracy	BUP: 12 mg sublingual MET: 65 mg oral
Otiashvili	2012	Drug and Alcohol Dependence	NIDA	Male over 18 with a current drug-free female sexual partner with whom they had regular contact, no current suicidal ideation or psychiatric illnesses, no cognitive impairment that preclude them from completing study entry assessment	NTX: Behavioural treatment/incentive with oral naltrexone (dose not specified)
Otiashvili	2013	Drug and Alcohol Dependence	NIDA Reckitt Benckiser Pharmaceuticals Inc.	Inclusion: Injecting BUP 10x or more in the past 30 days, not on MET maintenance in the last 4 weeks, daily cllinic attendance	Mean dose at Week 6: BNX: 8.5 mg MET: 39 mg
Pani	2000	Drug and Alcohol Dependence	Italian Ministry of Health, Central Service for Alcohol and Drug Dependence	Inclusion : Adults between 18-40 with a history of heroin addiction of at least 2 years Exclusion: Serious medical conditions, current alcohol or hypnotic-sedative dependence, current users of antiepileptics, disulfiram, or neuroleptics, pregnancy	BUP: 8 mg MET: 60 mg
Petitjean	2001	Drug and Alcohol Dependence	Swiss Federal Office of Public Health	Exclusion: Serious medical conditions, current alcohol or hypnotic-sedative dependence, current users of antiepileptics, disulfiram, or neuroleptics, pregnancy, previous MET maintenance in 30 days or BUP maintenance ever	Flexible dose study BUP: 4, 8, 12, or 16 mg per day (sublingual tablets) MET: 30, 60, 90, or 12 mg per day (oral solutions)
Rosenthal	2013	Addiction	NIDA Titan Pharmaceuticals	Inclusion: Men and non-pregnant women between 18-65 Exclusion: Presence of AIDS, clinically low platelet counts, substance dependence other than opioids or nicotine, received MET or BUP for opioid dependence within 90 days, chronic pain requiring opioid analgesics	BUP: 4 BUP implants (80 mg each) or open-label sublingual BNX (12-16 mg/day) Placebo: 4 placebo implants
San	1991	British Journal of Addiction	Spain Centre for the Investigation and Rehabilitation of Drug Addicts	Inclusion: Adults between 18-30 Exclusion: Organic diseases, psychiatric disorders, inability to follow scheduled attendance program, pregnancy, lactation	NTX: 350 mg
Saxon	2013	Drug and Alcohol Dependence	NIDA Clinical Trials Network	Inclusion: Adults over 18 whose ALT or AST values did not exceed 5x and ALP values did not exceed 3x upper limit of normal Exclusion: Medical or psychiatric illnesses, poor venous access	BUP: 2-8 mg (initial dose), increase up to max 32 mg, mean max daily dose 22.1 mg MET: 30-40 mg (initial dose), increase by 10 mg increments, mean max daily dose 93.2 mg
Schottenfeld	1997	Archives of General Psychiatry	NIDA	Exclusion: Current alcohol or sedative dependence, psychosis or suicide risk, pregnancy, inability to read or understand rating forms and symptom checklists	BUP: 4 mg or 12 mg MET: 20 mg or 65 mg
Schottenfeld	2005	American Journal of Psychiatry	NIDA	Inclusion: Adults over 18 Exclusion: Current alcohol or sedative dependence, significant medical conditions, psychotic or bipolar disorder, depression, suicide risk, pregnancy, inability to read or understand English	BUP: 12-16 mg + Contingency management or performance feedback MET: 65-85 mg + Contingency management or performance feedback
Schottenfeld	2008	Lancet	NIDA	Exclusion: Dependence on alcohol, benzodiazepines, or sedatives; had concentrations of liver enzymes greater than 3x the upper limit of normal; psychosis; depression; life-threatening medical problems	NTX: 50 mg (initial), escalation up to 150 mg BUP: 8 mg (initial), escalation up to 36 mg
Schottenfeld	2021	Addiction	NIDA	Exclusion: current dependence on alcohol, benzodiazepines or sedatives; suicide or homicide risk; current psychosis or major depression; inability to understand the protocol or assessment questions; life-threatening or unstable medical problems; and greater than three times normal liver enzymes	BUP: initial dose of 4mg sublingual (SL) and increased to a total daily target and maximum dose of 16 mg.
Schwartz	2006	Archives of General Psychiatry	NIDA	Inclusion: Heroin dependence for at least 1 year Exclusion: Pregnancy, acute medical or psychiatric illnesses	MET: 20 mg (initation) with increase by 5 mg up to a target dose of 80 mg TAU: Waitlist
Schwartz	2020	Drug and Alcohol Dependence	NIDA	Inclusion: Adults over 18 receiving opioid withdrawal treatment Exclusion: Receiving ccommunity-based MET or BUP treatment, medically/psychiatrically unstable, pregnant, receiving treatment for moderate/severe alcohol or sedative hypnotic withdrawal	MET: Individualized gradual dose induction with a target dose of 60 mg/day
Seifert	2002	Pharmacopsychiatry	Not mentioned	Exclusion: Participation in a structured drug research program in last 6 months, schizophrenia, affective bipoloar disorder, hepatic disease, cardiovascular disease, abnormal ECG, COPD, pregnancy	Low dose study: BUP: 0.4-4 mg MET: 1.25-20 mg
Shufman	1994	Biological Psychiatry	Anti-Drug Authority of Israel	Inclusion: Heroin addicts who, after detoxification, abstained from opioids, hashish, and BZ for between 10 days and 12 months Exclusion: Heroin use > 1 g per day, injection drug use, severe psychiatric illnesses, chronic physical illness, refusal to cooperate	NTX: 50 mg per week (initial), escalation to 150 mg per week
Soyka	2008	International Journal of Neuropsychopharmacology	German Federal Ministry of Research and Technology	Inclusion: Adults over 18 Exclusion: Acute psychosis and any regular substitution treatment or any regular psychosocial treatment in the month prior to treatment	Flexible dose study: BUP: 9-12 mg (after induction) MET: 44-50 mg (after induction)
Stella	2005	Life Sciences	Not mentioned	Inclusion: Patients with a diagnosis of opioid dependence evaluated according to DSM-IV Exclusion: Severe personality disorders	NTX: 50 mg
Strain	1994	Psychopharmacology	US Public Health Service	Inclusion: At least 1 year of intravenous opioid dependence Exclusion: Chronic medical illnesses, history of a major mental illness, pregnancy	Flexible dose study: BUP: 2, 4, 6, or 8 mg (induction), 8 mg (stabilization dose) MET: 20, 30, 40, or 50 mg (induction), 50 mg (stabilization dose)
Strain	1994	American Journal of Psychiatry	NIDA	Inclusion: At least 1 year of intravenous opioid dependence Exclusion: Chronic medical illnesses, history of a major mental illness, pregnancy	Flexible dose study: BUP: 2, 4, 6, or 8 mg (induction), 8 mg (stabilization dose) MET: 20, 30, 40, or 50 mg (induction), 50 mg (stabilization dose)
Sullivan	2015	Drug and Alcohol Dependence	NIDA	Inclusion: Adults between 18-60 Exclusion: Regular use of methadone (>30 mg per week), history of accidental opioid overdose in the past 3 years, ongoing treatment with RX opioids, dependence on alcohol or sedative-hypnotics, unstable medical disorders	NTX: Behavioural naltrexone therapy or compliance enhancement with extended-release naltrexone (single dose injection 384 mg)
Tanum	2017	JAMA Psychiatry	Research Council of Norway Western Norway Regional Health Authority	Inclusion: Adults between 18-60 Exclusion: Other drug or alcohol dependence or serious somatic or psychiatric illness regarded as contraindications or in need of treatment that would interfere with study participation, pregnancy	NTX: 380 mg intramuscular injection every fourth week BNX: 4-24 mg (target dose 16 mg/day)
Tiihonen	2012	American Journal of Psychiatry	Finnish Ministry of Health and Social Affairs Finnish National Institute for Health and Welfare Academy of Finland	Inclusion: Adults between 18-50 Exclusion: Presence of medical and psychiatric illnesses, pregnancy, chronic medications	NTX: Prodetoxon (contains 1000 mg of naltrexone) - Specific regimen not specified
Wang	2018	Asia-Pacific Psychiatry	Indivior	Inclusion: Adults between 18-65 Exclusion: Serious psychiatric illnesses, serios physical diseases, abnormally high liver enzyme levels, HIV, pregnancy, lactation, dependence on other substances	BNX: 2 mg or 8 mg buprenorphine combined with 0.5 mg or 2 mg naloxone - Specific regimen not specified
Wright	2011	British Journal of General Practice	UK Department ofHealth, National Research and Development Programme on Forensic Mental Health Research Funding Scheme 2004	Inclusion: Prisoners between 21-65 using illicit opioids as confirmed by urine test Exclusion: Contraindications to MET or BUP, medical conditions requiring emergency admission to hospital, currently undergoing detoxification from other addictive drugs	Flexible dose tapering study: BUP: 8 mg (initiation) to 0.4 mg MET: 30 mg (initiation) to 2 mg
Yancovitz	1991	American Journal of Public Health	US Centers for Disease Control US Center for Prevention Services	Eligibility: Patients in the wait list for comprehensive methadone maintenance program	MET: 20-30 mg (initation) with increase by 10 mg every third day up to a target dose of 80 mg TAU: Frequent contact (i.e., biweekly follow-up interview, free condoms, and had biweekly urine samples collected)
