# Supplementary material for: Relative effectiveness of medications for opioid-related disorders: A systematic review and network meta-analysis of randomized controlled trials
Source: PLoS One. 2022 Mar 31;17(3):e0266142. doi: 10.1371/journal.pone.0266142 (PMC8970369; doi:10.1371/journal.pone.0266142)
Supplement: S6 Table — (XLSX) [file pone.0266142.s007.xlsx]

## Sheet: Signaling_Questions
Article	Ahmadi 2003a	Ahmadi 2003b	Ahmadi 2003c	Beck 2014	Bickel 1988	Cameron 2006	Clark 2006	Comer 2006	Cornish 1997	Coviello 2010	Cropsey 2011	Curran 1976	D'Onofrio 2015	Dunlop 2017	Eder 2005	Fischer 1999	Fudala 2003	Gruber 2008	Guo 2001	Haight 2019	Hollister 1978	Jarvis 2019	Johnson 1992	Johnson 1995	Johnson 2000	Kakko 2003	Kakko 2007	Kamien 2008	Kinlock 2009	Korthuis 2021	Kosten 1993	Kristensen 2005	Krook 2002	Krupitsky 2004	Krupitsky 2006	Krupitsky 2011	Krupitsky 2012	Krupitsky 2013	Lee 2015	Lee 2016	Lee 2018	Lerner 1992	Ling 1996	Ling 2010	Lintzeris 2004	Madlung-Kratzer 2009	Magura 2009	Mattick 2003	Mokri 2016
Domain 1: Risk of bias arising from the randomization process
1.1 Was the allocation sequence random?	Y	Y	Y	Y	Y	Y	Y	Y	Y	Y	Y	Y	Y	Y	Y	Y	Y	Y	Y	Y	Y	Y	Y	Y	Y	Y	Y	Y	Y	Y	Y	Y	Y	Y	Y	Y	Y	Y	Y	Y	Y	Y	Y	Y	Y	Y	Y	Y	Y
1.2 Was the allocation sequence concealed until participants were enrolled and assigned to interventions?	NI	NI	NI	NI	PY	NI	NI	PY	NI	NI	Y	NI	Y	Y	Y	PY	PY	NI	PY	Y	Y	NI	Y	Y	Y	Y	Y	PY	NI	Y	Y	NI	Y	Y	Y	Y	Y	Y	Y	Y	PY	NI	Y	Y	Y	NI	Y	Y	Y
1.3 Did baseline differences between intervention groups suggest a problem with the randomization process?	NI	NI	NI	NI	PN	NI	NI	N	NI	PN	PN	PN	N	N	N	N	N	N	PN	N	NI	PN	N	N	N	N	N	N	PN	N	PN	N	N	PN	PN	N	N	N	N	N	N	NI	PN	N	NI	N	N	N	N
Domain 2a: Risk of bias due to deviations from the intended interventions (effect of assignment to intervention)
2.1. Were participants aware of their assigned intervention during the trial?	N	NI	NI	Y	N	Y	Y	N	Y	Y	N	N	N	Y	N	Y	N	NI	N	N	N	NI	N	N	N	Y	N	N	Y	Y	N	Y	N	N	N	N	N	N	Y	Y	Y	N	N	N	Y	N	NI	N	N
2.2. Were carers and people delivering the interventions aware of participants' assigned intervention during the trial?	N	NI	NI	Y	N	Y	Y	N	Y	Y	N	N	N	Y	N	Y	N	NI	N	N	N	NI	N	N	N	Y	N	N	Y	Y	N	Y	N	N	N	N	N	N	Y	Y	Y	N	N	N	Y	N	NI	N	N
2.3. If Y/PY/NI to 2.1 or 2.2: Were there deviations from the intended intervention that arose because of the trial context?	NA	N	N	N	NA	N	N	NA	N	N	NA	NA	NA	N	NA	N	NA	N	NA	NA	NA	N	NA	NA	NA	N	NA	NA	N	N	NA	N	NA	NA	NA	NA	NA	NA	N	N	N	NA	NA	NA	N	NA	N	NA	NA
2.4 If Y/PY to 2.3: Were these deviations likely to have affected the outcome?	NA	NA	NA	NA	NA	NA	NA	NA	NA	NA	NA	NA	NA	NA	NA	NA	NA	NA	NA	NA	NA	NA	NA	NA	NA	NA	NA	NA	NA	NA	NA	NA	NA	NA	NA	NA	NA	NA	NA	NA	NA	NA	NA	NA	NA	NA	NA	NA	NA
2.5. If Y/PY/NI to 2.4: Were these deviations from intended intervention balanced between groups?	NA	NA	NA	NA	NA	NA	NA	NA	NA	NA	NA	NA	NA	NA	NA	NA	NA	NA	NA	NA	NA	NA	NA	NA	NA	NA	NA	NA	NA	NA	NA	NA	NA	NA	NA	NA	NA	NA	NA	NA	NA	NA	NA	NA	NA	NA	NA	NA	NA
2.6 Was an appropriate analysis used to estimate the effect of assignment to intervention?	Y	Y	Y	Y	Y	Y	Y	Y	Y	Y	Y	Y	Y	Y	Y	Y	Y	Y	Y	Y	Y	Y	Y	Y	Y	Y	Y	Y	N	Y	Y	Y	Y	Y	Y	Y	Y	Y	Y	Y	Y	Y	Y	Y	Y	Y	Y	Y	Y
2.7 If N/PN/NI to 2.6: Was there potential for a substantial impact (on the result) of the failure to analyse participants in the group to which they were randomized?	NA	NA	NA	NA	NA	NA	NA	NA	NA	NA	NA	NA	NA	NA	NA	NA	NA	NA	NA	NA	NA	NA	NA	NA	NA	NA	NA	NA	PN	NA	NA	NA	NA	NA	NA	NA	NA	NA	NA	NA	NA	NA	NA	NA	NA	NA	NA	NA	NA
Domain 2b: Risk of bias due to deviations from the intended interventions (effect of adhering to intervention)
2.1. Were participants aware of their assigned intervention during the trial?	N	NI	NI	Y	N	Y	Y	N	Y	Y	N	N	Y	Y	N	Y	N	NI	N	N	N	NI	N	N	N	Y	N	N	Y	Y	N	Y	N	N	N	N	N	N	Y	Y	Y	N	N	N	Y	N	NI	N	N
2.2. Were carers and people delivering the interventions aware of participants' assigned intervention during the trial?	N	NI	NI	Y	N	Y	Y	N	Y	Y	N	N	Y	Y	N	Y	N	NI	N	N	N	NI	N	N	N	Y	N	N	Y	Y	N	Y	N	N	N	N	N	N	Y	Y	Y	N	N	N	Y	N	NI	N	N
2.3. [If applicable:] If Y/PY/NI to 2.1 or 2.2: Were important non-protocol interventions balanced across intervention groups?	NA	NA	NA	NA	NA	NA	NA	NA	NA	NA	NA	NA	NA	NA	NA	NA	NA	NA	NA	NA	NA	NA	NA	NA	NA	NA	NA	NA	NA	NA	NA	NA	NA	NA	NA	NA	NA	NA	NA	NA	NA	NA	NA	NA	NA	NA	NA	NA	NA
2.4. [If applicable:] Were there failures in implementing the intervention that could have affected the outcome?	NI	N	N	PN	PN	N	N	PN	PN	N	PN	PN	N	N	N	N	N	PN	PN	PN	PN	N	PN	PN	N	N	N	PN	N	PN	PN	PN	PN	PN	PN	N	N	N	N	N	N	PN	PN	N	PN	PN	N	N	N
2.5. [If applicable:] Was there non-adherence to the assigned intervention regimen that could have affected participants’ outcomes?	N	N	N	N	N	N	N	N	N	N	N	N	N	N	N	N	N	N	N	N	N	N	N	N	N	N	N	N	N	N	N	N	N	N	N	N	N	N	N	N	N	N	N	N	N	N	N	N	N
2.6. If N/PN/NI to 2.3, or Y/PY/NI to 2.4 or 2.5: Was an appropriate analysis used to estimate the effect of adhering to the intervention?	N	NA	NA	NA	NA	NA	NA	NA	NA	NA	NA	NA	NA	NA	NA	NA	NA	NA	NA	NA	NA	NA	NA	NA	NA	NA	NA	NA	NA	NA	NA	NA	NA	NA	NA	NA	NA	NA	NA	NA	NA	NA	NA	NA	NA	NA	NA	NA	NA
Domain 3: Risk of bias due to missing outcome data
3.1 Were data for this outcome available for all, or nearly all, participants randomized?	Y	Y	Y	Y	Y	Y	Y	Y	Y	Y	Y	Y	Y	Y	Y	Y	Y	Y	Y	Y	Y	Y	Y	Y	Y	Y	Y	Y	N	Y	Y	Y	Y	Y	Y	Y	Y	Y	Y	Y	Y	Y	Y	Y	Y	Y	Y	Y	Y
3.2 If N/PN/NI to 3.1: Is there evidence that the result was not biased by missing outcome data?	NA	NA	NA	NA	NA	NA	NA	NA	NA	NA	NA	NA	NA	NA	NA	NA	NA	NA	NA	NA	NA	NA	NA	NA	NA	NA	NA	NA	N	NA	NA	NA	NA	NA	NA	NA	NA	NA	NA	NA	NA	NA	NA	NA	NA	NA	NA	NA	NA
3.3 If N/PN to 3.2: Could missingness in the outcome depend on its true value?	NA	NA	NA	NA	NA	NA	NA	NA	NA	NA	NA	NA	NA	NA	NA	NA	NA	NA	NA	NA	NA	NA	NA	NA	NA	NA	NA	NA	NI	NA	NA	NA	NA	NA	NA	NA	NA	NA	NA	NA	NA	NA	NA	NA	NA	NA	NA	NA	NA
3.4 If Y/PY/NI to 3.3: Is it likely that missingness in the outcome depended on its true value?	NA	NA	NA	NA	NA	NA	NA	NA	NA	NA	NA	NA	NA	NA	NA	NA	NA	NA	NA	NA	NA	NA	NA	NA	NA	NA	NA	NA	NI	NA	NA	NA	NA	NA	NA	NA	NA	NA	NA	NA	NA	NA	NA	NA	NA	NA	NA	NA	NA
Domain 4: Risk of bias in measurement of the outcome
4.1 Was the method of measuring the outcome inappropriate?	N	N	N	N	N	N	N	N	N	N	N	N	N	N	N	N	N	N	N	N	N	N	N	N	N	N	N	N	N	N	N	N	N	N	N	N	N	N	N	N	N	N	N	N	N	N	N	N	N
4.2 Could measurement or ascertainment of the outcome have differed between intervention groups?	N	N	N	N	N	N	N	N	N	N	N	N	N	N	N	N	N	N	N	N	N	N	N	N	N	N	N	N	N	N	N	N	N	N	N	N	N	N	N	N	N	N	N	N	N	N	N	N	N
4.3 If N/PN/NI to 4.1 and 4.2: Were outcome assessors aware of the intervention received by study participants?	N	NI	NI	Y	N	Y	Y	N	Y	Y	N	N	Y	Y	N	Y	N	NI	N	N	N	NI	N	N	N	Y	N	N	Y	Y	N	Y	N	N	N	N	N	N	Y	Y	Y	N	N	N	Y	N	NI	N	N
4.4 If Y/PY/NI to 4.3: Could assessment of the outcome have been influenced by knowledge of intervention received?	NA	N	N	N	NA	N	N	NA	N	N	NA	NA	N	N	NA	N	NA	N	NA	NA	NA	N	NA	NA	NA	N	NA	NA	N	N	NA	N	NA	NA	NA	NA	NA	NA	N	N	N	NA	NA	NA	N	NA	N	NA	NA
4.5 If Y/PY/NI to 4.4: Is it likely that assessment of the outcome was influenced by knowledge of intervention received?	NA	NA	NA	NA	NA	NA	NA	NA	NA	NA	NA	NA	NA	NA	NA	NA	NA	NA	NA	NA	NA	NA	NA	NA	NA	NA	NA	NA	NA	NA	NA	NA	NA	NA	NA	NA	NA	NA	NA	NA	NA	NA	NA	NA	NA	NA	NA	NA	NA
Domain 5: Risk of bias in selection of the reported result
5.1 Were the data that produced this result analysed in accordance with a pre-specified analysis plan that was finalized before unblinded outcome data were available for analysis?	NI	NI	NI	Y	NI	NI	NI	PY	PY	NI	PY	NI	Y	PY	PY	PY	PY	NI	NI	Y	NI	Y	Y	PY	Y	PY	PY	NI	Y	PY	NI	NI	PY	PY	PY	Y	Y	PY	Y	Y	Y	NI	PY	Y	NI	NI	Y	Y	PY
Is the numerical result being assessed likely to have been selected, on the basis of the results, from...
5.2. ... multiple eligible outcome measurements (e.g. scales, definitions, time points) within the outcome domain?	N	N	N	N	N	N	N	N	N	N	N	N	N	N	N	N	N	N	N	N	N	N	N	N	N	N	N	N	N	N	N	N	N	N	N	N	N	N	N	N	N	N	N	N	N	N	N	N	N
5.3 ... multiple eligible analyses of the data?	N	N	N	N	N	N	N	N	N	N	N	N	N	N	N	N	N	N	N	N	N	N	N	N	N	N	N	N	N	N	N	N	N	N	N	N	N	N	N	N	N	N	N	N	N	N	N	N	N
Domain S: Risk of bias arising from period and carryover effects (Crossover studies only)
S.1. Was the number of participants allocated to each of the two sequences equal or nearly equal?				Y			Y								Y
S.2 If N/PN/NI to S.1: Were period effects accounted for in the analysis?				NA			NA								NA
S.3 Was there sufficient time for any carryover effects to have disappeared before outcome assessment in the second period?				Y			NI								Y
[truncated: 30 more columns]

## Sheet: Risk_of_Bias_Judgment
Study	Randomization	Effect of Assignment to Intervention	Effect of Adherence to Intervention	Missing Outcome Data	Measurement of Outcome	Selection of Reported Result	Period or Carryover Effects	Overall Risk of Bias
Ahmadi 2003a	Some Concerns	Low	High	Low	Low	Some Concerns		High
Ahmadi 2003b	Some Concerns	Low	Low	Low	Low	Some Concerns		Some Concerns
Ahmadi 2003c	Some Concerns	Low	Low	Low	Low	Some Concerns		Some Concerns
Beck 2014	Some Concerns	Low	Low	Low	Low	Low	Low	Some Concerns
Bickel 1988	Low	Low	Low	Low	Low	Some Concerns		Some Concerns
Cameron 2006	Some Concerns	Low	Low	Low	Low	Some Concerns		Some Concerns
Clark 2006	Some Concerns	Low	Low	Low	Low	Some Concerns	Some Concerns	Some Concerns
Comer 2006	Low	Low	Low	Low	Low	Low		Low
Cornish 1997	Some Concerns	Low	Low	Low	Low	Low		Some Concerns
Coviello 2010	Some Concerns	Low	Low	Low	Low	Some Concerns		Some Concerns
Cropsey 2011	Low	Low	Low	Low	Low	Low		Low
Curran 1976	Some Concerns	Low	Low	Low	Low	Some Concerns		Some Concerns
D'Onofrio 2015	Low	Low	Low	Low	Low	Low		Low
Dunlop 2017	Low	Low	Low	Low	Low	Low		Low
Eder 2005	Low	Low	Low	Low	Low	Low	Low	Low
Fischer 1999	Low	Low	Low	Low	Low	Low		Low
Fudala 2003	Low	Low	Low	Low	Low	Low		Low
Gruber 2008	Some Concerns	Low	Low	Low	Low	Some Concerns		Some Concerns
Guo 2001	Low	Low	Low	Low	Low	Some Concerns		Some Concerns
Haight 2019	Low	Low	Low	Low	Low	Low		Low
Hollister 1978	Low	Low	Low	Low	Low	Some Concerns		Some Concerns
Jarvis 2019	Some Concerns	Low	Low	Low	Low	Low		Some Concerns
Johnson 1992	Low	Low	Low	Low	Low	Low		Low
Johnson 1995	Low	Low	Low	Low	Low	Low		Low
Johnson 2000	Low	Low	Low	Low	Low	Low		Low
Kakko 2003	Low	Low	Low	Low	Low	Low		Low
Kakko 2007	Low	Low	Low	Low	Low	Low		Low
Kamien 2008	Low	Low	Low	Low	Low	Some Concerns		Some Concerns
Kinlock 2009	Some Concerns	Some Concerns	Low	High	Low	Low		High
Korthuis 2021	Low	Low	Low	Low	Low	Low		Low
Kosten 1993	Low	Low	Low	Low	Low	Some Concerns		Some Concerns
Kristensen 2005	Some Concerns	Low	Low	Low	Low	Some Concerns		Some Concerns
Krook 2002	Low	Low	Low	Low	Low	Low		Low
Krupitsky 2004	Low	Low	Low	Low	Low	Low		Low
Krupitsky 2006	Low	Low	Low	Low	Low	Low		Low
Krupitsky 2011	Low	Low	Low	Low	Low	Low		Low
Krupitsky 2012	Low	Low	Low	Low	Low	Low		Low
Krupitsky 2013	Low	Low	Low	Low	Low	Low		Low
Lee 2015	Low	Low	Low	Low	Low	Low		Low
Lee 2016	Low	Low	Low	Low	Low	Low		Low
Lee 2018	Low	Low	Low	Low	Low	Low		Low
Lerner 1992	Some Concerns	Low	Low	Low	Low	Some Concerns		Some Concerns
Ling 1996	Low	Low	Low	Low	Low	Low		Low
Ling 2010	Low	Low	Low	Low	Low	Low		Low
Lintzeris 2004	Low	Low	Low	Low	Low	Some Concerns		Some Concerns
Madlung-Kratzer 2009	Some Concerns	Low	Low	Low	Low	Some Concerns		Some Concerns
Magura 2009	Low	Low	Low	Low	Low	Low		Low
Mattick 2003	Low	Low	Low	Low	Low	Low		Low
Mokri 2016	Low	Low	Low	Low	Low	Low		Low
Neri 2005	Some Concerns	Low	Low	Low	Low	Some Concerns		Some Concerns
Neumann 2013	Low	Low	Low	Low	Low	Low		Low
Neumann 2020	Low	Low	Low	Low	Low	Low		Low
Newman 1979	Some Concerns	Low	Low	Low	Low	Some Concerns		Some Concerns
Oliveto 1999	Low	Low	Low	Low	Low	Some Concerns		Some Concerns
Otiashvili 2012	Some Concerns	Low	Low	Low	Low	Low		Some Concerns
Otiashvili 2013	Some Concerns	Low	Low	Low	Low	Low		Some Concerns
Pani 2000	Some Concerns	Low	Low	Low	Low	Some Concerns		Some Concerns
Petitjean 2001	Low	Low	Low	Low	Low	Some Concerns		Some Concerns
Rosenthal 2013	Low	Low	Low	Low	Low	Low		Low
San 1991	Low	Low	Low	Low	Low	Some Concerns		Some Concerns
Saxon 2013	Some Concerns	Low	Low	Low	Low	Some Concerns		Some Concerns
Schottenfeld 1997	Low	Low	Low	Low	Low	Low		Low
Schottenfeld 2005	Low	Low	Low	Low	Low	Low		Low
Schottenfeld 2008	Low	Low	Low	Low	Low	Low		Low
Schottenfeld 2021	Some Concerns	Some Concerns	Low	Low	Low	Low		Some Concerns
Schwartz 2006	Some Concerns	Some Concerns	Low	High	Low	Some Concerns		High
Schwartz 2020	Some Concerns	Low	Low	Low	Low	Low		Some Concerns
Seifert 2002	Low	Low	Low	Low	Low	Some Concerns		Some Concerns
Shufman 1994	Some Concerns	Low	Low	Low	Low	Some Concerns		Some Concerns
Soyka 2008	Some Concerns	Low	Low	Low	Low	Low		Some Concerns
Stella 2005	Some Concerns	Some Concerns	Low	Some Concerns	Low	Some Concerns		Some Concerns
Strain 1994a	Some Concerns	Low	Low	Low	Low	Some Concerns		Some Concerns
Strain 1994b	Some Concerns	Low	Low	Low	Low	Some Concerns		Some Concerns
Sullivan 2015	Low	Low	Low	Low	Low	Low		Low
Tanum 2017	Low	Low	Low	Low	Low	Low		Low
Tiihonen 2012	Low	Low	Low	Low	Low	Low		Low
Wang 2018	Low	Low	Low	Low	Low	Low		Low
Wright 2011	Low	Low	Low	Low	Low	Some Concerns		Some Concerns
Yancovitz 1991	Some Concerns	High	High	High	Low	Low		High
