# Supplementary material for: Relative effectiveness of medications for opioid-related disorders: A systematic review and network meta-analysis of randomized controlled trials
Source: PLoS One. 2022 Mar 31;17(3):e0266142. doi: 10.1371/journal.pone.0266142 (PMC8970369; doi:10.1371/journal.pone.0266142)
Supplement: S1 Data — (CSV) [file pone.0266142.s016.csv]

study	sampleSize	responders	treatment
Ahmadi 2003a	123	59	Buprenorphine
Ahmadi 2003a	41	25	Methadone
Ahmadi 2003b	68	57	Methadone
Ahmadi 2003b	68	14	Naltrexone
Ahmadi 2003b	68	40	Buprenorphine
Ahmadi 2003c	36	21	Buprenorphine
Ahmadi 2003c	36	30	Methadone
Beck 2014	264	226	SROM
Beck 2014	260	233	Methadone
Bickel 1988	22	17	Buprenorphine
Bickel 1988	23	14	Methadone
Cameron 2006	11	5	Buprenorphine
Cameron 2006	10	6	Methadone
Clark 2006	11	9	SROM
Clark 2006	10	10	Methadone
Comer 2006	22	15	Naltrexone
Comer 2006	18	7	Control
Cornish 1997	34	18	Naltrexone
Cornish 1997	17	6	Control
Coviello 2010	56	18	Naltrexone
Coviello 2010	55	16	Control
Cropsey 2011	24	15	Buprenorphine
Cropsey 2011	12	3	Control
Curran 1976	19	2	Naltrexone
Curran 1976	19	2	Control
D'Onofrio 2015	114	93	Buprenorphine
D'Onofrio 2015	104	69	Control
Dunlop 2017	25	22	Buprenorphine
Dunlop 2017	25	18	Control
Eder 2005	61	56	SROM
Eder 2005	59	55	Methadone
Fischer 1999	29	11	Buprenorphine
Fischer 1999	31	22	Methadone
Fudala 2003	216	168	Buprenorphine
Fudala 2003	110	75	Control
Gruber 2008	72	46	Methadone
Gruber 2008	39	4	Control
Guo 2001	35	11	Naltrexone
Guo 2001	14	1	Control
Haight 2019	196	95	Buprenorphine
Haight 2019	99	23	Control
Johnson 2000	55	39	Buprenorphine
Johnson 2000	55	31	Methadone
Johnson 1995	90	70	Buprenorphine
Johnson 1995	60	40	Control
Johnson 1992	53	22	Buprenorphine
Johnson 1992	54	17	Methadone
Kakko 2003	20	15	Buprenorphine
Kakko 2003	20	0	Control
Kakko 2007	48	37	Buprenorphine
Kakko 2007	48	38	Methadone
Kamien 2008M	82	12	Buprenorphine
Kamien 2008M	52	2	Methadone
Kamien 2008H	58	3	Buprenorphine
Kamien 2008H	76	5	Methadone
Korthuis 2021	141	57	Buprenorphine
Korthuis 2021	140	91	Methadone
Kosten 1993L	28	14	Buprenorphine
Kosten 1993L	34	23	Methadone
Kosten 1993M	28	11	Buprenorphine
Kosten 1993M	35	21	Methadone
Kristensen 2005	25	9	Buprenorphine
Kristensen 2005	25	21	Methadone
Krook 2002	55	16	Buprenorphine
Krook 2002	51	1	Control
Krupitsky 2004	27	12	Naltrexone
Krupitsky 2004	25	4	Control
Krupitsky 2006	70	25	Naltrexone
Krupitsky 2006	70	7	Control
Krupitsky 2011	126	67	Naltrexone
Krupitsky 2011	124	47	Control
Krupitsky 2012	102	54	Naltrexone
Krupitsky 2012	102	11	Control
Krupitsky 2013	76	15	Naltrexone
Krupitsky 2013	75	8	Control
Lee 2016	153	87	Naltrexone
Lee 2016	155	56	Control
Lee 2015	17	10	Naltrexone
Lee 2015	17	7	Control
Lee 2018	283	98	Naltrexone
Lee 2018	287	124	Buprenorphine
Lerner 1992	15	9	Naltrexone
Lerner 1992	16	8	Control
Ling 2010	108	71	Buprenorphine
Ling 2010	55	17	Control
Ling 1996	75	17	Buprenorphine
Ling 1996	75	26	Methadone
Lintzeris 2004	73	38	Buprenorphine
Lintzeris 2004	66	42	Methadone
Madlung-Kratzer 2009	102	52	SROM
Madlung-Kratzer 2009	100	49	Methadone
Magura 2009	77	49	Buprenorphine
Magura 2009	56	42	Methadone
Mattick 2003	200	96	Buprenorphine
Mattick 2003	205	120	Methadone
Mokri 2016	51	25	Naltrexone
Mokri 2016	51	36	Buprenorphine
Neri 2005	31	29	Buprenorphine
Neri 2005	31	28	Methadone
Neumann 2020	10	4	Buprenorphine
Neumann 2020	9	6	Methadone
Neumann 2013	26	13	Buprenorphine
Neumann 2013	28	13	Methadone
Newman 1979	50	38	Methadone
Newman 1979	50	5	Control
Oliveto 1999	45	31	Buprenorphine
Oliveto 1999	45	30	Methadone
Otiashvili 2012	20	12	Naltrexone
Otiashvili 2012	20	11	Control
Otiashvili 2013	40	35	Buprenorphine
Otiashvili 2013	40	33	Methadone
Pani 2000	38	18	Buprenorphine
Pani 2000	34	22	Methadone
Petitjean 2001	27	15	Buprenorphine
Petitjean 2001	31	28	Methadone
Rosenthal 2013	114	73	Buprenorphine
Rosenthal 2013	54	14	Control
San 1991	28	4	Naltrexone
San 1991	22	8	Control
Saxon 2013	740	261	Buprenorphine
Saxon 2013	529	330	Methadone
Schottenfeld 2008	43	9	Naltrexone
Schottenfeld 2008	44	18	Buprenorphine
Schottenfeld 2008	39	5	Control
Schottenfeld 2005	82	37	Buprenorphine
Schottenfeld 2005	80	52	Methadone
Schottenfeld 1997L	29	10	Buprenorphine
Schottenfeld 1997L	30	14	Methadone
Schottenfeld 1997M	29	16	Buprenorphine
Schottenfeld 1997M	28	18	Methadone
Schwartz 2020	149	122	Methadone
Schwartz 2020	76	58	Control
Seifert 2002	14	9	Buprenorphine
Seifert 2002	12	5	Methadone
Shufman 1994	16	8	Naltrexone
Shufman 1994	16	9	Control
Soyka 2008	64	31	Buprenorphine
Soyka 2008	76	42	Methadone
Strain 1994a	24	13	Buprenorphine
Strain 1994a	27	15	Methadone
Strain 1994b	84	47	Buprenorphine
Strain 1994b	80	45	Methadone
Sullivan 2015BNT	23	11	Naltrexone
Sullivan 2015BNT	21	5	Control
Sullivan 2015CE	24	4	Naltrexone
Sullivan 2015CE	21	3	Control
Tanum 2017	80	56	Naltrexone
Tanum 2017	79	49	Buprenorphine
Tiihonen 2012	50	26	Naltrexone
Tiihonen 2012	50	14	Control
USNRC 1978	60	7	Naltrexone
USNRC 1978	64	6	Control
Wang 2018	130	48	Buprenorphine
Wang 2018	130	11	Control
Wright 2011	141	100	Buprenorphine
Wright 2011	148	113	Methadone
